# Supplementary material for: 17β-Estradiol and Its Metabolites Induce Oxidative Damage to Membrane Lipids in Primary Porcine Thyroid Follicular Cells—Comparison Between Sexes
Source: Int J Mol Sci. 2025 Dec 6;26(24):11807. doi: 10.3390/ijms262411807 (PMC12732838; doi:10.3390/ijms262411807)
Supplement: Supplementary file 1 [file ijms-26-11807-s001.zip]

Archive with 1 entries (1 files):
- ijms-3954721-supplementary.pdf
